# Supplementary material for: Solution Equilibrium Studies on Salicylidene Aminoguanidine Schiff Base Metal Complexes: Impact of the Hybridization with L-Proline on Stability, Redox Activity and Cytotoxicity
Source: Molecules. 2022 Mar 22;27(7):2044. doi: 10.3390/molecules27072044 (PMC9000575; doi:10.3390/molecules27072044)
Supplement: Supplementary file 1 [file molecules-27-02044-s001.zip]

Archive with 1 entries (1 files):
- molecules-1638095-supplementary.pdf
